# Supplementary material for: Emergent ribozyme behaviors in oxychlorine brines indicate a unique niche for molecular evolution on Mars
Source: Nat Commun. 2024 May 20;15:3863. doi: 10.1038/s41467-024-48037-2 (PMC11106070; doi:10.1038/s41467-024-48037-2)
Supplement: Supplementary file 4 — Source Data [file 41467_2024_48037_MOESM4_ESM.xlsx]

## Sheet: Fig. 1c
		fraction Cleaved Substrate			fraction Remaining Substrate			ln(S/S0)
5M Cl-	minutes	Rep_1	Rep_2	Rep_3	Rep_1	Rep_2	Rep_3	Rep_1	Rep_2	Rep_3	Average	SEM
	0	0	0.01	0.001	1	0.99	0.999	0	-0.0100503	-0.0010005	-0.00368361	0.00319644
	20	0.509	0.483	0.562	0.491	0.517	0.438	-0.711311	-0.659712	-0.825536	-0.732187	0.048994
	40	0.642	0.676	0.74	0.358	0.324	0.26	-1.02722	-1.12701	-1.34707	-1.1671	0.094484
	60	0.718	0.72	0.856	0.282	0.28	0.144	-1.26585	-1.27297	-1.93794	-1.49225	0.222854
4M ClO4-	minutes	Rep_1	Rep_2	Rep_3	Rep_1	Rep_2	Rep_3	Rep_1	Rep_2	Rep_3	Average	SEM
	0	0	0.007	0.008	1	0.993	0.992	0	-0.00702461	-0.00803217	-0.00501893	0.00252626
	20	0.181	0.229	0.239	0.819	0.771	0.761	-0.199671	-0.260067	-0.273122	-0.244287	0.0226238
	40	0.36	0.357	0.426	0.64	0.643	0.574	-0.446287	-0.441611	-0.555126	-0.481008	0.0370836
	60	0.442	0.488	0.531	0.558	0.512	0.469	-0.583396	-0.669431	-0.757153	-0.669993	0.0501599
5M ClO4-	minutes	Rep_1	Rep_2	Rep_3	Rep_1	Rep_2	Rep_3	Rep_1	Rep_2	Rep_3	Average	SEM
	0	0	0	0.015	1	1	0.985	0	0	-0.0151136	-0.00503788	0.00503788
	20	0.3	0.28	0.317	0.7	0.72	0.683	-0.356675	-0.328504	-0.38126	-0.35548	0.0152412
	40	0.427	0.436	0.454	0.573	0.564	0.546	-0.55687	-0.572701	-0.605136	-0.578236	0.0142056
	60	0.539	0.541	0.556	0.461	0.459	0.444	-0.774357	-0.778705	-0.811931	-0.788331	0.0118664
6M ClO4-	minutes	Rep_1	Rep_2	Rep_3	Rep_1	Rep_2	Rep_3	Rep_1	Rep_2	Rep_3	Average	SEM
	0	0	0	0	1	1	1	0	0	0	0	0
	20	0.095	0.057	0.084	0.905	0.943	0.916	-0.0998203	-0.058689	-0.0877389	-0.0820827	0.0122057
	40	0.146	0.128	0.191	0.854	0.872	0.809	-0.157824	-0.136966	-0.211956	-0.168915	0.0223469
	60	0.211	0.229	0.209	0.789	0.771	0.791	-0.236989	-0.260067	-0.234457	-0.243838	0.00814743
7M ClO4-	minutes	Rep_1	Rep_2	Rep_3	Rep_1	Rep_2	Rep_3	Rep_1	Rep_2	Rep_3	Average	SEM
	0	0.001	0	0.002	0.999	1	0.998	-0.0010005	0	-0.002002	-0.00100083	0.000577928
	20	0.001	0	0	0.999	1	1	-0.0010005	0	0	-0.0003335	0.0003335
	40	0	0	0.001	1	1	0.999	0	0	-0.0010005	-0.0003335	0.0003335
	60	0.002	0.001	0.002	0.998	0.999	0.998	-0.002002	-0.0010005	-0.002002	-0.00166817	0.000333834

## Sheet: Fig. 1f
		fraction Cleaved Substrate			fraction Remaining Substrate			ln(S/S0)
0.2M Cl-	Hours	Rep_1	Rep_2	Rep_3	Rep_1	Rep_2	Rep_3	Rep_1	Rep_2	Rep_3	Average	SEM
	0	0.038	0.006	0.0005	0.962	0.994	0.9995	-0.0387408	-0.00601807	-0.000500125	-0.0150863	0.011934
	1	0.107	0.039	0.049	0.893	0.961	0.951	-0.113169	-0.0397809	-0.0502412	-0.0677303	0.022919
	2	0.139	0.083	0.103	0.861	0.917	0.897	-0.149661	-0.0866478	-0.108699	-0.115003	0.0184613
	3	0.175	0.128	0.14	0.825	0.872	0.86	-0.192372	-0.136966	-0.150823	-0.160054	0.0166469
0.00M ClO4-	Hours	Rep_1	Rep_2	Rep_3	Rep_1	Rep_2	Rep_3	Rep_1	Rep_2	Rep_3	Average	SEM
	0	0	0.02	0.01	1	0.98	0.99	0	-0.0202027	-0.0100503	-0.0100843	0.00583204
	1	0.28	0.2	0.2	0.72	0.8	0.8	-0.328504	-0.223144	-0.223144	-0.258264	0.0351202
	2	0.31	0.39	0.37	0.69	0.61	0.63	-0.371064	-0.494296	-0.462035	-0.442465	0.0368954
	3	0.44	0.59	0.47	0.56	0.41	0.53	-0.579818	-0.891598	-0.634878	-0.702098	0.0960738
0.05M ClO4-	Hours	Rep_1	Rep_2	Rep_3	Rep_1	Rep_2	Rep_3	Rep_1	Rep_2	Rep_3	Average	SEM
	0	0	0.01	0.02	1	0.99	0.98	0	-0.0100503	-0.0202027	-0.0100843	0.00583204
	1	0.2	0.22	0.28	0.8	0.78	0.72	-0.223144	-0.248461	-0.328504	-0.266703	0.0317531
	2	0.31	0.3	0.38	0.69	0.7	0.62	-0.371064	-0.356675	-0.478036	-0.401925	0.0382815
	3	0.41	0.48	0.4	0.59	0.52	0.6	-0.527633	-0.653926	-0.510826	-0.564128	0.0451605
0.20M ClO4-	Hours	Rep_1	Rep_2	Rep_3	Rep_1	Rep_2	Rep_3	Rep_1	Rep_2	Rep_3	Average	SEM
	0	0	0.01	0.05	1	0.99	0.95	0	-0.0100503	-0.0512933	-0.0204479	0.0156932
	1	0.02	0.01	0.05	0.98	0.99	0.95	-0.0202027	-0.0100503	-0.0512933	-0.0271821	0.0124067
	2	0.01	0.03	0.05	0.99	0.97	0.95	-0.0100503	-0.0304592	-0.0512933	-0.0306009	0.011906
	3	0.02	0.03	0.05	0.98	0.97	0.95	-0.0202027	-0.0304592	-0.0512933	-0.0339851	0.00914658
0.50M ClO4-	Hours	Rep_1	Rep_2	Rep_3	Rep_1	Rep_2	Rep_3	Rep_1	Rep_2	Rep_3	Average	SEM
	0	0	0.01	0.03	1	0.99	0.97	0	-0.0100503	-0.0304592	-0.0135032	0.0089607
	1	0.02	0.01	0.07	0.98	0.99	0.93	-0.0202027	-0.0100503	-0.0725707	-0.0342746	0.019371
	2	0.02	0.02	0.07	0.98	0.98	0.93	-0.0202027	-0.0202027	-0.0725707	-0.0376587	0.017456
	3	0.01	0.01	0.04	0.99	0.99	0.96	-0.0100503	-0.0100503	-0.040822	-0.0203076	0.0102572

## Sheet: Fig 1i
	Fluorescence (AU)
[ClO4-]	Rep_1	Rep_2	Rep_3	Average	SEM
0.1M	9087.1	8948.65	8340.64	8792.13	229.257
1M	9924.34	9604.14	10122.1	9883.51	150.898
2M	8168.69	8401.09	8627.08	8398.95	132.332
3M	6129.19	6305	6499.73	6311.31	107.013
4M	2847.21	2434.37	3332.02	2871.2	259.408
5M	373.838	409.789	411.789	398.472	12.3307
6M	70.8845	76.6501	79.0331	75.5226	2.41891
7M	96.6374	94.1348	98.4406	96.4043	1.24843
8M	113.95	109.13	112.47	111.85	1.42567
[Cl-]	Rep_1	Rep_2	Rep_3	Average	SEM
0.1M	9165.16	9778.25	9522.14	9488.52	177.78
1M	9680.71	9813.68	11046.2	10180.2	434.684
2M	10693.6	9780.95	10713.3	10395.9	307.544
3M	10051	10927.6	11291.8	10756.8	368.239
4M	7970.68	8256.94	8590.23	8272.62	179.019
5M	5747.24	6114.84	6299.76	6053.95	162.38

## Sheet: Fig. 1l
	Product > +7 nucleotides (%)
[Cl-]	rep_1	rep_2	rep_3	Average	SEM
0.5	37.2	24.1	22.5	27.9333	8.06494
1	19.9	27.5	18.5	21.9667	4.84286
2.5	28.2	14.7	16.3	19.7333	7.37586
2	17.3	13.2	19.5	16.6667	3.19739
2.5	17.7	11.4	23.9	17.6667	6.25007
3	13.5	8.8	9.4	10.5667	2.55799
3.5	16.8	12.5	11.9	13.7333	2.6727
[ClO4-]	rep_1	rep_2	rep_3	Average	SEM
0.5	22.3	25	21.7	23	1.75784
1	16.5	15.8	20.4	17.5667	2.47857
2.5	18.3	22.1	14.1	18.1667	4.00167
2	21.5	10.9	9.6	14	6.52763
2.5	9.6	3.6	7.7	6.96667	3.06649
3	2.7	4.6	2.1	3.13333	1.30512
3.5	0.1	0.6	0.2	0.3	0.264575

## Sheet: Fig. 2c
		fraction Cleaved Substrate			fraction Remaining Substrate			ln(S/S0)
0.2M Cl-	minutes	Rep_1	Rep_2	Rep_3	Rep_1	Rep_2	Rep_3	Rep_1	Rep_2	Rep_3	Average	SEM
	0	0.012	0.023	0.016	0.988	0.977	0.984	-0.0120726	-0.0232686	-0.0161294	-0.0171569	0.0032726
	20	0.162	0.222	0.213	0.838	0.778	0.787	-0.176737	-0.251029	-0.239527	-0.222431	0.0230869
	40	0.252	0.302	0.275	0.748	0.698	0.725	-0.290352	-0.359536	-0.321584	-0.323824	0.0200031
	60	0.303	0.345	0.402	0.697	0.655	0.598	-0.36097	-0.42312	-0.514165	-0.432751	0.0444849
0.00M ClO4-	minutes	Rep_1	Rep_2	Rep_3	Rep_1	Rep_2	Rep_3	Rep_1	Rep_2	Rep_3	Average	SEM
	0	0.001	0.013	0.021	0.999	0.987	0.979	-0.0010005	-0.0130852	-0.0212236	-0.0117698	0.00587485
	20	0.384	0.31	0.174	0.616	0.69	0.826	-0.484508	-0.371064	-0.191161	-0.348911	0.0854035
	40	0.544	0.573	0.461	0.456	0.427	0.539	-0.785262	-0.850971	-0.61804	-0.751424	0.0693374
	60	0.761	0.765	0.662	0.239	0.235	0.338	-1.43129	-1.44817	-1.08471	-1.32139	0.118441
0.10M ClO4-	minutes	Rep_1	Rep_2	Rep_3	Rep_1	Rep_2	Rep_3	Rep_1	Rep_2	Rep_3	Average	SEM
	0	0.01	0.003	0.016	0.99	0.997	0.984	-0.0100503	-0.00300451	-0.0161294	-0.00972808	0.00379225
	20	0.299	0.188	0.268	0.701	0.812	0.732	-0.355247	-0.208255	-0.311975	-0.291826	0.0436126
	40	0.356	0.366	0.332	0.644	0.634	0.668	-0.440057	-0.455706	-0.403467	-0.433077	0.0154787
	60	0.401	0.399	0.354	0.599	0.601	0.646	-0.512494	-0.50916	-0.436956	-0.486203	0.0246425
0.20M ClO4-	minutes	Rep_1	Rep_2	Rep_3	Rep_1	Rep_2	Rep_3	Rep_1	Rep_2	Rep_3	Average	SEM
	0	0.005	0.006	0.017	0.995	0.994	0.983	-0.00501254	-0.00601807	-0.0171462	-0.00939226	0.0038878
	20	0.007	0.003	0	0.993	0.997	1	-0.00702461	-0.00300451	0	-0.00334304	0.00203488
	40	0	0.001	0.005	1	0.999	0.995	0	-0.0010005	-0.00501254	-0.00200435	0.00153158
	60	0.018	0.006	0.005	0.982	0.994	0.995	-0.018164	-0.00601807	-0.00501254	-0.00973153	0.0042262

## Sheet: Fig. 2f
	uM Cleaved Nitrocefin			B-lactam hydrolysis (%)
[Cl-]	rep_1	rep_2	rep_3	rep_1	rep_2	rep_3	Average	SEM
0	48.724	51.1836	50.0372	97.448	102.367	100.074	99.9631	1.42113
1	47.9768	47.9243	48.8999	95.9536	95.8485	97.7998	96.534	0.633643
2	46.8191	48.6097	47.899	93.6381	97.2194	95.798	95.5519	1.04113
3	47.3691	50.5046	47.4323	94.7383	101.009	94.8647	96.8707	2.06955
4	46.6273	47.877	48.3385	93.2545	95.754	96.677	95.2285	1.02232
[ClO4-]	rep_1	rep_2	rep_3	rep_1	rep_2	rep_3	Average	SEM
0	48.2287	48.7055	48.3846	96.4574	97.411	96.7692	96.8792	0.280735
1	48.7657	46.9172	47.6179	97.5315	93.8344	95.2357	95.5339	1.07761
2	47.1497	47.6215	47.3339	94.2995	95.2429	94.6679	94.7368	0.274523
3	10.6642	9.75137	5.96172	21.3284	19.5027	11.9234	17.5849	2.87936
4	2.25096	1.31424	0.784996	4.50191	2.62848	1.56999	2.90013	0.857201

## Sheet: Fig. 2g
	Abs 486nm			Normalized to positive (low to low)
HaBla	rep_1	rep_2	rep_3	rep_1	rep_2	rep_3	Average	SEM
low to low	0.0716667	0.0677667	0.0585667	108.586	102.677	88.7374	100	5.884
high to high	0.000866667	0.00266667	0.00246667	1.31313	4.0404	3.73737	3.0303	0.863031
high to low	0.0298667	0.0202667	0.0103667	45.2525	30.7071	15.7071	30.5556	8.52937
	fraction of Cleaved substrate			Normalized to positive (low to low)
EcoRI	rep_1	rep_2	rep_3	rep_1	rep_2	rep_3	Average	SEM
low to low	0.558	0.342	0.568	114.033	69.891	116.076	100	15.0661
high to high	0.00474	0.00786	0.00758	0.968665	1.60627	1.54905	1.37466	0.203668
high to low	0.005	0.006	0.004	1.0218	1.22616	0.817439	1.0218	0.117987
	fraction of Cleaved substrate			Normalized to positive (low to low)
TaqI-v2	rep_1	rep_2	rep_3	rep_1	rep_2	rep_3	Average	SEM
low to low	0.659	0.668	0.657	99.6472	101.008	99.3448	100	0.511537
high to high	0.01	0.005	0.02	1.5121	0.756048	3.02419	1.76411	0.666772
high to low	0.703	0.678	0.618	106.3	102.52	93.4476	100.756	3.8137

## Sheet: Fig. 2h
	percent cleaved substrate			Normalized to positive (low to low)
Hammerhead	rep_1	rep_2	rep_3	rep_1	rep_2	rep_3	Average	SEM
low to low	2.8	3.7	3.8	81.5534	107.767	110.68	100	9.26155
high to high	0.03	0.05	0.03	0.873786	1.45631	0.873786	1.06796	0.194175
high to low	1.9	2.6	1.6	55.3398	75.7282	46.6019	59.2233	8.62931
	Fluorescence (AU)			Normalized to positive (low to low)
Broccoli	rep_1	rep_2	rep_3	rep_1	rep_2	rep_3	Average	SEM
low to low	10043.7	9459.12	10071.5	101.882	95.9528	102.165	100	2.02524
high to high	114.127	107.476	107.343	1.1577	1.09023	1.08888	1.11227	0.0227176
high to low	5741.59	5958.83	5994.86	58.2424	60.446	60.8115	59.8333	0.802419
	fraction Product > +1 nucleotides			Normalized to positive (low to low)
tC19z	rep_1	rep_2	rep_3	rep_1	rep_2	rep_3	Average	SEM
low to low	0.667	0.577	0.611	107.871	93.3154	98.814	100	4.24338
high to high	0.0079	0	0.002	1.27763	0	0.32345	0.533693	0.383508
high to low	0.547	0.493	0.481	88.4636	79.7305	77.7898	81.9946	3.28266

## Sheet: Fig. 3b
		fraction cleaved substrate			fraction Remaining Substrate			ln(S/S0)
2.5mM MgCl2	minutes	Rep_1	Rep_2	Rep_3	Rep_1	Rep_2	Rep_3	Rep_1	Rep_2	Rep_3	Average	SEM
	0	0.003	0.007	0.001	0.997	0.993	0.999	-0.00300451	-0.00702461	-0.0010005	-0.00367654	0.00177118
	10	0.038	0.036	0.025	0.962	0.964	0.975	-0.0387408	-0.036664	-0.0253178	-0.0335742	0.00417151
	20	0.054	0.043	0.06	0.946	0.957	0.94	-0.0555127	-0.0439519	-0.0618754	-0.05378	0.0052461
	30	0.073	0.062	0.073	0.927	0.938	0.927	-0.0758017	-0.0640053	-0.0758017	-0.0718696	0.00393213
3M Cl-	minutes	Rep_1	Rep_2	Rep_3	Rep_1	Rep_2	Rep_3	Rep_1	Rep_2	Rep_3	Average	SEM
	0	0.003	0.005	0.014	0.997	0.995	0.986	-0.00300451	-0.00501254	-0.0140989	-0.00737199	0.00341305
	10	0.082	0.126	0.076	0.918	0.874	0.924	-0.0855579	-0.134675	-0.0790432	-0.0997587	0.0175591
	20	0.119	0.148	0.143	0.881	0.852	0.857	-0.126698	-0.160169	-0.154317	-0.147061	0.010321
	30	0.165	0.214	0.169	0.835	0.786	0.831	-0.180324	-0.240798	-0.185125	-0.202083	0.0194076
3M ClO4-	minutes	Rep_1	Rep_2	Rep_3	Rep_1	Rep_2	Rep_3	Rep_1	Rep_2	Rep_3	Average	SEM
	0	0	0.002	0	1	0.998	1	0	-0.002002	0	-0.000667334	0.000667334
	10	0.087	0.079	0.075	0.913	0.921	0.925	-0.0910194	-0.0822952	-0.0779615	-0.0837587	0.00383985
	20	0.114	0.112	0.108	0.886	0.888	0.892	-0.121038	-0.118784	-0.114289	-0.118037	0.00198375
	30	0.127	0.148	0.127	0.873	0.852	0.873	-0.13582	-0.160169	-0.13582	-0.143936	0.00811634

## Sheet: Fig. 3c
		fraction cleaved substrate			fraction Remaining Substrate			ln(S/S0)
2.5mM MgCl2	minutes	Rep_1	Rep_2	Rep_3	Rep_1	Rep_2	Rep_3	Rep_1	Rep_2	Rep_3	Average	SEM
	0	0.006	0.0019	0.0019	0.994	0.9981	0.9981	-0.00601807	-0.00190181	-0.00190181	-0.0032739	0.00137209
	10	0.002	0.0011	0.0014	0.998	0.9989	0.9986	-0.002002	-0.00110061	-0.00140098	-0.0015012	0.000264992
	20	0.003	0.008	0.0036	0.997	0.992	0.9964	-0.00300451	-0.00803217	-0.0036065	-0.00488106	0.00158511
	30	0.002	0.008	0.0019	0.998	0.992	0.9981	-0.002002	-0.00803217	-0.00190181	-0.00397866	0.00202696
3M Cl-	minutes	Rep_1	Rep_2	Rep_3	Rep_1	Rep_2	Rep_3	Rep_1	Rep_2	Rep_3	Average	SEM
	0	0.0064	0.0023	0.0017	0.9936	0.9977	0.9983	-0.00642057	-0.00230265	-0.00170145	-0.00347489	0.00148303
	10	0.0019	0	0.003	0.9981	1	0.997	-0.00190181	0	-0.00300451	-0.00163544	0.000877493
	20	0.0044	0.0019	0	0.9956	0.9981	1	-0.00440971	-0.00190181	0	-0.00210384	0.00127697
	30	0.0024	0.0023	0.0006	0.9976	0.9977	0.9994	-0.00240288	-0.00230265	-0.00060018	-0.00176857	0.000584912
3M ClO4-	minutes	Rep_1	Rep_2	Rep_3	Rep_1	Rep_2	Rep_3	Rep_1	Rep_2	Rep_3	Average	SEM
	0	0.002	0.0023	0	0.998	0.9977	1	-0.002002	-0.00230265	0	-0.00143488	0.000722672
	10	0.016	0.012	0.059	0.984	0.988	0.941	-0.0161294	-0.0120726	-0.0608121	-0.0296714	0.0156144
	20	0.057	0.032	0.108	0.943	0.968	0.892	-0.058689	-0.0325232	-0.114289	-0.0685004	0.0241082
	30	0.102	0.093	0.088	0.898	0.907	0.912	-0.107585	-0.0976128	-0.0921153	-0.0991044	0.00452763

[truncated: 29 more sheets: Fig. 4b, Fig. 4d, Fig. 4e, Fig. 4f, Fig. 4g, Fig. 4h, SI Fig. 2a, SI Fig. 2b, SI Fig. 3, SI Fig. 4, SI Fig. 5a, SI Fig. 5b, SI Fig. 5c, SI Fig. 5d, SI Fig. 6, SI Fig. 7a, SI Fig. 7b, Si Fig. 8a, SI Fig. 8b, SI Fig. 8c …]
